# Supplementary material for: Axonemal Symmetry Break, a New Ultrastructural Diagnostic Tool for Primary Ciliary Dyskinesia?
Source: Diagnostics (Basel). 2022 Jan 6;12(1):129. doi: 10.3390/diagnostics12010129 (PMC8774754; doi:10.3390/diagnostics12010129)
Supplement: Supplementary file 1 [file diagnostics-12-00129-s001.zip]

Archive with 1 entries (1 files):
- diagnostics-1507007-supplementary.pdf
